# Supplementary material for: Gastrointestinal symptoms among recreational long distance runners in China: prevalence, severity, and contributing factors
Source: Front Nutr. 2025 Jul 23;12:1589344. doi: 10.3389/fnut.2025.1589344 (PMC12325075; doi:10.3389/fnut.2025.1589344)
Supplement: Supplementary file 1 [file Table_1.xlsx]

## Sheet: Race_Qualification_Standards_Ta
Event	Gender	Age Group	Elite Level	Level 1	Level 2
Marathon	Male	<34	03:00:00	03:30:00	04:00:00
		35-39	03:10:00	03:40:00	04:10:00
		40-44	03:15:00	03:45:00	04:15:00
		45-49	03:20:00	03:50:00	04:20:00
		50-54	03:30:00	04:00:00	04:30:00
		55-59	03:40:00	04:10:00	04:40:00
		60-64	03:50:00	04:20:00	04:50:00
		65+	04:00:00	04:30:00	05:00:00
	Female	<34	03:20:00	03:50:00	04:20:00
		35-39	03:30:00	04:00:00	04:30:00
		40-44	03:35:00	04:05:00	04:35:00
		45-49	03:40:00	04:10:00	04:40:00
		50-54	03:50:00	04:20:00	04:50:00
		55-59	04:00:00	04:30:00	05:00:00
		60-64	04:20:00	04:50:00	05:20:00
		65+	04:30:00	05:00:00	05:30:00
Half Marathon	Male	<34	01:25:00	01:35:00	01:55:00
		35-39	01:30:00	01:40:00	02:00:00
		40-44	01:32:00	01:42:00	02:02:00
		45-49	01:35:00	01:45:00	02:05:00
		50-54	01:40:00	01:50:00	02:10:00
		55-59	01:45:00	01:55:00	02:15:00
		60-64	01:50:00	02:00:00	02:20:00
		65+	01:55:00	02:05:00	02:25:00
	Female	<34	01:35:00	01:45:00	02:05:00
		35-39	01:40:00	01:50:00	02:10:00
		40-44	01:42:00	01:52:00	02:12:00
		45-49	01:45:00	01:55:00	02:15:00
		50-54	01:50:00	02:00:00	02:20:00
		55-59	01:55:00	02:05:00	02:25:00
		60-64	02:05:00	02:15:00	02:35:00
		65+	02:10:00	02:20:00	02:40:00
10 KM	Male	<34	00:37:00	00:42:00	00:52:00
		35-39	00:38:00	00:43:00	00:53:00
		40-44	00:39:00	00:44:00	00:54:00
		45-49	00:40:00	00:45:00	00:55:00
		50-54	00:41:00	00:46:00	00:56:00
		55-59	00:42:00	00:47:00	00:57:00
		60-64	00:43:00	00:48:00	00:58:00
		65+	00:44:00	00:49:00	00:59:00
	Female	<34	00:47:00	00:52:00	01:02:00
		35-39	00:48:00	00:53:00	01:03:00
		40-44	00:49:00	00:54:00	01:04:00
		45-49	00:50:00	00:55:00	01:05:00
		50-54	00:51:00	00:56:00	01:06:00
		55-59	00:52:00	00:57:00	01:07:00
		60-64	00:53:00	00:58:00	01:08:00
		65+	00:54:00	00:59:00	01:09:00
5 KM	Male	<34	18:00	21:00	26:00
		35-39	19:00	22:00	27:00
		40-44	20:00	23:00	28:00
		45-49	21:00:00	24:00	29:00
		50-54	22:00:00	25:00	30:00
		55-59	23:00:00	26:00	31:00
		60-64	24:00	27:00	32:00
		65+	25:00	28:00	33:00
	Female	<34	21:00	24:00	29:00
		35-39	22:00	25:00	30:00
		40-44	23:00	26:00	31:00
		45-49	24:00	27:00	32:00
		50-54	25:00	28:00	33:00
		55-59	26:00	29:00	34:00
		60-64	27:00	30:00	35:00
		65+	28:00	31:00	36:00
